# Supplementary material for: Endophytic Fungi Associated with Aquilaria sinensis (Agarwood) from China Show Antagonism against Bacterial and Fungal Pathogens
Source: J Fungi (Basel). 2022 Nov 14;8(11):1197. doi: 10.3390/jof8111197 (PMC9697865; doi:10.3390/jof8111197)
Supplement: Supplementary file 1 [file jof-08-01197-s001.zip]

Archive with 1 entries (1 files):
- jof-1988458-supplementary.pdf
